# Supplementary material for: Epipericardial fat necrosis in chest CT and MRI: a case report of an unusual cause of chest pain associated with the initial diagnosis of undifferentiated connective tissue disease
Source: BMC Cardiovasc Disord. 2023 Jun 22;23:314. doi: 10.1186/s12872-023-03349-x (PMC10286368; doi:10.1186/s12872-023-03349-x)
Supplement: Supplementary file 1 — Additional file 1. Contrast-enhanced chest CT axial, sagittaland reformatted sagittal obliqueclip videos demonstrating an ovoid-shaped mediastinal fat lesion with soft tissue stranding, consistent with necrosis of the epicardial fat at the left cardiophrenic angle. [file 12872_2023_3349_MOESM1_ESM.zip]

Archive with 3 entries (3 files):
- Supplementary Material - File 1R2.m4v
- Supplementary Material - File 2R2.m4v
- Supplementary Material - File 3R2.m4v
