# Supplementary material for: Epipericardial fat necrosis in chest CT and MRI: a case report of an unusual cause of chest pain associated with the initial diagnosis of undifferentiated connective tissue disease
Source: BMC Cardiovasc Disord. 2023 Jun 22;23:314. doi: 10.1186/s12872-023-03349-x (PMC10286368; doi:10.1186/s12872-023-03349-x)
Supplement: Supplementary file 2 — Additional file 2. Chest MRI sagittal (File 4) and sagittal oblique (File 5) fluid sensitive T2 sequence clip videos showing a fatty lesion with increased signal (edema) stranding in the left cardiophrenic angle. [file 12872_2023_3349_MOESM2_ESM.zip]

Archive with 2 entries (2 files):
- Supplementary Material - File 4R2.avi
- Supplementary Material - File 5R2.avi
